# Supplementary material for: Prevalence and molecular subtyping of Blastocystis in patients with Clostridium difficile infection, Singapore
Source: Parasit Vectors. 2021 May 24;14:277. doi: 10.1186/s13071-021-04749-8 (PMC8142501; doi:10.1186/s13071-021-04749-8)
Supplement: Supplementary file 1 — Additional file 1: Table S1. Detailed information about each patient. [file 13071_2021_4749_MOESM1_ESM.xlsx]

## Sheet: Table S1
Group A
Criteria : C. difficile Ag negtive
ID number	Gender	Age	Ethnicity	ABX	Date of sample collection	Subtypes
N1	Male	42y	Chinese	Not indicated	2018-06-01
N2	Female	76Y	Chinese	Not indicated	2018-06-01
N3	Female	39Y	Malay	Not indicated	2018-06-01
N4	Male	74Y	Chinese	Not indicated	2018-06-01
N5	Male	75Y	Chinese	Erythromycin	2018-06-02
N6	Male	89Y	Chinese	Not indicated	2018-06-02
N7	Female	57Y	Malay	Not indicated	2018-06-02
N8	Female	70Y	Malay	Not indicated	2018-06-02
N9	Female	57Y	Chinese	Ampicillin	2018-06-03
N10	Female	74Y	Chinese	Ceftriazone	2018-06-03
N11	Female	60Y	Chinese	Not indicated	2018-06-03
N12	Male	75Y	Chinese	Not indicated	2018-06-03
N13	Female	61Y	Chinese	Not indicated	2018-06-06
N14	Female	66Y	Chinese	Not indicated	2018-06-05
N15	Male	31Y	Chinese	Not indicated	2018-06-05
N16	Female	8Y	Indian	Not indicated	2018-06-05
N17	Male	65Y	Chinese	Not indicated	2018-06-05
N18	Female	61Y	Malay	Not indicated	2018-06-05
N19	Male	64Y	Malay	Not indicated	2018-06-05
N20	Female	62Y	Others	Penicillin	2018-06-06
N21	Male	82Y	Chinese	Not indicated	2018-06-06
N22	Female	68Y	Chinese	Not indicated	2018-06-06
N23	Female	50Y	Chinese	Not indicated	2018-06-07
N24	Male	20Y	Chinese	Not indicated	2018-06-07
N25	Female	70Y	Indian	Not indicated	2018-06-07
N26	Male	56Y	Chinese	Not indicated	2018-06-07
N27	Male	74Y	Malay	Not indicated	2018-06-07
N28	Male	62Y	Indian	Not indicated	2018-06-07
N29	Female	54Y	Indian	Not indicated	2018-06-07
N30	Male	83Y	Indian	Not indicated	2018-06-07
N31	Male	53Y	Chinese	Not indicated	2018-06-07	ST7
N32	Female	55Y	Chinese	Not indicated	2018-06-07	ST7
N33	Female	76Y	Chinese	Not indicated	2018-06-08	ST7
N34	Male	93Y	Chinese	Not indicated	2018-06-08
N35	Male	88Y	Indian	Not indicated	2018-06-08	ST1
N36	Female	66Y	Malay	Not indicated	2018-06-08
N37	Male	79Y	Chinese	Not indicated	2018-06-08	ST7
N38	Male	56Y	Chinese	Not indicated	2018-06-08	ST3
N39	Male	42Y	Chinese	Not indicated	2018-06-08	ST7
N40	Female	90Y	Chinese	Not indicated	2018-06-09	ST7
N41	Male	91Y	Chinese	Not indicated	2018-06-09	ST3
N42	Male	65Y	Others	Not indicated	2018-06-09	ST7
N43	Male	78y	Chinese	Not indicated	2018-06-10
N44	Female	88y	Chinese	Not indicated	2018-06-10	ST7
N45	Female	57Y	Chinese	Not indicated	2018-06-10	ST3
N46	Female	73Y	Chinese	Not indicated	2018-06-10
N47	Female	59Y	Chinese	Not indicated	2018-06-11
N48	Male	51Y	Indian	Not indicated	2018-06-11
N49	Female	56Y	Chinese	Not indicated	2018-06-11
N50	Female	69Y	Chinese	Not indicated	2018-06-09
N51	Female	71Y	Others	Not indicated	2018-06-09
N52	Female	87Y	Chinese	Not indicated	2018-06-09
N53	Male	35Y	Malay	Not indicated	2018-06-09
N54	Male	45Y	Chinese	Not indicated	2018-06-09
N55	Female	62Y	Chinese	Not indicated	2018-06-10
N56	Female	57Y	Chinese	Not indicated	2018-06-10
N57	Female	67Y	Indian	Not indicated	2018-06-10
N58	Female	58Y	Chinese	Not indicated	2018-06-13
N59	Female	64Y	Others	Not indicated	2018-06-13
N60	Male	55Y	Others	Not indicated	2018-06-13
N64	Male	77Y	Chinese	Not indicated	2018-06-18
N65	Male	65Y	Chinese	Not indicated	2018-06-18
N66	Male	50Y	Indian	Not indicated	2018-06-18
N67	Male	69Y	Chinese	Not indicated	2018-06-18
N68	Female	73Y	Chinese	Not indicated	2018-06-19
N69	Male	51Y	Chinese	Not indicated	2018-06-19
N70	Male	46Y	Chinese	Not indicated	2018-06-19
N71	Female	51Y	Others	Not indicated	2018-06-19
N72	Male	88Y	Chinese	Not indicated	2018-06-19
N73	Male	50Y	Eurasian	Not indicated	2018-06-20
N74	Male	34Y	Chinese	Not indicated	2018-06-20
N75	Male	65y	Malay	Not indicated	2018-06-21
N76	Male	62Y	Chinese	Not indicated	2018-06-21
N77	Female	66Y	Chinese	Not indicated	2018-06-21
N78	Male	75Y	Chinese	Not indicated	2018-06-22
N79	Female	76Y	Malay	Not indicated	2018-06-22
N80	Female	83Y	Chinese	Not indicated	2018-06-22
N81	Female	84Y	Chinese	Not indicated	2018-06-22
N82	Female	66Y	Chinese	Not indicated	2018-06-22
N83	Female	64Y	Chinese	Not indicated	2018-06-23
N84	Female	47Y	others	Not indicated	2018-06-23
N85	Female	70Y	Chinese	Not indicated	2018-07-02
N86	Male	67Y	Chinese	Not indicated	2018-07-03
N87	Male	65Y	Chinese	Not indicated	2018-07-04
N88	Female	22MTHS	Others	Not indicated	2018-07-03
N89	Female	59Y	Chinese	Not indicated	2018-07-04
N90	Female	37Y	Others	Not indicated	2018-07-05
N91	Male	60Y	Chinese	Not indicated	2018-07-05
N92	Male	63Y	Indian	Not indicated	2018-07-05	ST7
N93	Male	68Y	Chinese	Not indicated	2018-07-06
N94	Female	60Y	Indian	Not indicated	2018-07-06
N95	Female	70Y	Malay	Not indicated	2018-07-09
N96	Male	35Y	Chinese	Not indicated	2018-07-10
N97	Female	67Y	Chinese	Not indicated	2018-07-10
N98	Female	34Y	Others	Not indicated	2018-07-10
N99	Female	80Y	Chinese	Not indicated	2018-07-10
N100	Female	79Y	Chinese	Not indicated	2018-07-10
N101	Male	54Y	Indian	Not indicated	2018-07-11
N102	Female	69Y	Malay	Not indicated	2018-07-11
N103	Female	64Y	Malay	Not indicated	2018-07-12
N104	Female	63Y	Indian	Not indicated	2018-07-17
N105	Female	83Y	Chinese	Not indicated	2018-07-18
N106	Male	77Y	Chinese	Not indicated	2018-07-18
N107	Male	47Y	Others	Not indicated	2018-07-18
N108	Female	82Y	Chinese	Not indicated	2018-07-19
N109	Male	70Y	Chinese	Not indicated	2018-07-19
N110	Female	63Y	Chinese	Not indicated	2018-07-24
N111	Male	83Y	Malay	Not indicated	2018-07-24
N112	Female	64Y	Chinese	Not indicated	2018-07-24
N113	Female	69Y	Chinese	Not indicated	2018-07-23
N114	Male	72Y	Chinese	Not indicated	2018-07-24
N115	Female	83Y	Chinese	Not indicated	2018-07-26
N116	Female	55Y	Chinese	Not indicated	2018-07-25
N117	Male	71Y	Chinese	Not indicated	2018-07-26
N118	Male	82Y	Indian	Ceftriaxone/ Metronidazole/ Penicillin	2018-07-26
N119	Female	55Y	Chinese	Not indicated	2018-07-26
N120	Male	38Y	Malay	Not indicated	2018-07-27
N121	Female	69Y	Indian	Ceftriaxone, Sulfamethoxazole (BACTRIM), Trimethoprim (BACTRIM)	2018-07-19
N122	Male	74Y	Chinese	Not indicated	2018-07-27
N123	Female	62Y	Chinese	Not indicated	2018-07-27
N124	Female	10y	Indian	Not indicated	2018-07-28
N125	Female	60Y	Indian	Not indicated	2018-07-27
N126	Female	64Y	Others	Not indicated	2018-07-28
N127	Female	33Y	Indian	Not indicated	2018-07-28
N128	Male	66Y	Chinese	Not indicated	2018-07-29
N129	Female	80Y	Chinese	Not indicated	2018-07-30
N130	Male	66Y	Others	Not indicated	2018-07-30
N131	Male	46Y	Others	Not indicated	2018-07-31
N132	Male	7MTH	Chinese	Not indicated	2018-07-31
N133	Female	60Y	Malay	Not indicated	2018-07-31
N134	Male	21Y	Others	Not indicated	2018-07-31
N135	Female	69Y	Chinese	Not indicated	2018-08-02
N136	Female	79Y	Chinese	Not indicated	2018-08-02
N137	Female	46Y	Chinese	Not indicated	2018-08-03
N138	Male	52Y	Others	Not indicated	2018-08-03
N139	Female	25Y	Chinese	Not indicated	2018-08-03
N140	Male	77Y	Chinese	Not indicated	2018-08-04
N141	Male	72Y	Indian	Not indicated	2018-08-04
N142	Female	77Y	Chinese	Not indicated	2018-08-04
				Total:	139 samples
Group B
Criteria : C. difficile Ag positive and Toxin negative
ID number	Gender	Age	Ethnicity	ABX	Date of sample	Subtypes
A1	Male	65Y	Malay	Not indicated	2018-06-02	ST7
A2	Female	91Y	Chinese	Not indicated	2018-06-05	ST7
A3	Female	56Y	Chinese	Not indicated	2018-06-05	ST7
A4	Female	63Y	Chinese	Not indicated	2018-06-12	ST7
A5	Female	2Y	Indian	Not indicated	2018-06-11
A6	Male	74Y	Sikh	Not indicated	2018-06-13
A7	Female	63y	Chinese	Not indicated	2018-06-13
A8	Female	71Y	Chinese	Not indicated	2018-06-16	ST7
A9	Male	77Y	Indian	Not indicated	2018-06-16
A10	Male	73Y	Chinese	Not indicated	2018-06-21
A11	Male	78y	Others	Pipericillin	2018-07-07
A12	Male	48Y	Malay	Not indicated	2018-06-26
A13	Female	17Y	Chinese	Not indicated	2018-07-11
A14	Female	55Y	Chinese	Not indicated	2018-07-20
A15	Female	79Y	Malay	Not indicated	2018-07-20
A16	Female	55Y	Chinese	Not indicated	2018-07-22
A17	Male	80Y	Others	Not indicated	2018-07-23
A18	Female	46Y	Chinese	Not indicated	2018-07-26
A19	Male	70Y	Chinese	Not indicated	2018-07-30
A20	Female	55Y	Chinese	Not indicated	2018-08-01
A21	Male	56Y	Indian	Not indicated	2018-08-03
A22	Male	10y	Others	Cefepime, Ceftazidime, Ceftriaxone	2018-12-28
A23	Female	71y	Malay	Not indicated	2018-12-28
A24	Female	60y	Malay	Not indicated	2018-12-28
A25	Female	63y	Chinese	Not indicated	2018-12-28
A26	Female	84y	Chinese	Not indicated	2018-12-28
A27	Female	70y	Chinese	Amoxicillin, Ampicillin	2018-12-28
A28	Male	20y	Malay	Not indicated	2018-12-28
A29	Female	71y	Chinese	Not indicated	2018-12-28
A30	Male	54y	Chinese	Not indicated	2018-12-28
A31	Male	56y	Chinese	Not indicated	2018-12-28
A32	Female	85y	Chinese	Tobramycin	2018-12-28
A33	Female	79y	Indian	Not indicated	2019-01-01
A34	Female	70y	Malay	Not indicated	2019-01-06
A35	Female	69y	Indian	Amoxicillin (AUGMENTIN), Clavulanic Acid	2019-01-10
A36	Female	84y	Chinese	Not indicated	2019-01-15
A37	Female	51y	Indian	Not indicated	2019-01-26	ST1
A38	Male	40y	Indian	Not indicated	2019-02-13	ST1
A39	Female	87y	Chinese	Not indicated	2019-02-14
A40	Female	88y	Chinese	Benzylpenicillin	2019-02-17
A41	Female	14y	Others	Not indicated	2019-03-02
A42	Female	3y	Others	Augmentin	2019-03-03
A43	Female	88y	Chinese	Not indicated	2019-03-06
A44	Female	88y	Chinese	Not indicated	2019-03-06
A45	Female	53y	Chinese	Not indicated	2019-03-08
A46	Male	72y	Chinese	Gentamicin	2019-03-09
A47	Female	91y	Chinese	Not indicated	2019-03-11
A48	Female	91y	Chinese	Not indicated	2019-03-11
A49	Female	80y	Chinese	Not indicated	2019-03-15
A50	Male	83y	Chinese	Not indicated	2019-03-19
				Total :	50 samples
Group C
Criteria : C. difficile Ag positive and Toxin positive
ID number	Gender	Age	Ethnicity	ABX	Date of sample	Subtypes
C1	Female	41Y	Chinese	Pipericillin	2018-06-04
C2	Female	38Y	Others	Not indicated	2018-06-04
C3	Male	77Y	Chinese	Not indicated	2018-05-31
C4	Female	71Y	Malay	Not indicated	2018-06-09
C5	Female	63Y	Chinese	Not indicated	2018-06-09
C6	Male	56Y	Others	Not indicated	2018-06-15	ST3
C7	Female	65Y	Malay	Not indicated	2018-06-18
C8	Male	41Y	Indian	Not indicated	2018-06-19	ST7
C9	Female	68Y	Malay	Not indicated	2018-07-12
C10	Female	47Y	Others	Not indicated	2018-06-26
C11	Male	52Y	Malay	Not indicated	2018-06-30
C12	Male	65Y	Chinese	Not indicated	2018-07-03
C13	Female	83Y	Chinese	Not indicated	2018-07-06
C14	Female	4Y	Chinese	Not indicated	2018-07-08
C15	Female	55Y	Malay	Not indicated	2018-07-20
C16	Female	84Y	Chinese	Not indicated	2018-07-20
C17	Male	87Y	Chinese	Not indicated	2018-07-20
C18	Male	51Y	Malay	Not indicated	2018-07-23
C19	Male	84Y	Chinese	Not indicated	2018-07-23
C20	Male	69y	Chinese	Phenoxymethylpenicillin	2018-07-27
C21	Female	2Y	Others	Not indicated	2018-07-28
C22	Male	11Y	Chinese	Not indicated	2018-07-30
C23	Male	91Y	Chinese	Not indicated	2018-07-31
C24	Female	67Y	Malay	Not indicated	2018-08-01
C25	Female	59Y	Indian	Not indicated	2018-08-02
C26	Male	8y	Chinese	Not indicated	2018-08-12
C27	Female	88y	Chinese	Not indicated	2018-08-08
C28	Female	67Y	Malay	Not indicated	2018-08-14
C29	Female	85y	Indian	Not indicated	2018-08-13
C30	Female	81y	Malay	Not indicated	2018-08-15
C31	Male	80Y	Chinese	Not indicated	2018-08-24
C32	Male	79Y	Chinese	Not indicated	2018-09-03
C33	Male	85Y	Chinese	Not indicated	2018-09-03
C34	Male	42Y	Others	Not indicated	2008-08-23	ST1
C35	Male	61y	Chinese	Not indicated	2018-09-01
C36	Male	61y	Chinese	Not indicated	2018-09-05
C37	Female	64y	Chinese	Tetracycline	2018-09-08
C38	Female	53y	Malay	Not indicated	2018-09-11
C39	Female	64y	Malay	Not indicated	2018-09-23
C40	Female	2y	Others	Not indicated	2018-09-24
C41	Female	72y	Chinese	Cloxacillin	2018-10-01	ST7
C42	Female	56y	Chinese	Ceftriaxone, Tazobactam	2018-10-03
C43	Male	66y	Chinese	Not indicated	2018-10-05
C44	Female	87y	Chinese	Chloramphenicol	2018-10-11
C45	Female	57y	Malay	Not indicated	2018-10-11
C46	Female	44y	Chinese	Amoxicillin (AUGMENTIN), Clavulanic Acid	2018-10-15
C47	Female	69y	Chinese	Cefalexin	2018-10-18
C48	Female	73y	Malay	Not indicated	2018-10-18
C49	Female	62y	Chinese	Not indicated	2018-10-18
C50	Male	54y	Chinese	Not indicated	2018-10-20
C51	Female	66y	Malay	Not indicated	2018-10-21
C52	Female	25y	Chinese	Not indicated	2018-10-22
C53	Female	9y	Malay	Not indicated	2018-10-24
C54	Male	60y	Chinese	Not indicated	2018-10-22	ST1
C55	Male	79y	Chinese	Not indicated	2018-10-28
C56	Female	31y	Chinese	Not indicated	2018-10-27
C57	Male	20y	Others	Not indicated	2018-10-31
C58	Male	22y	Chinese	Not indicated	2018-11-01
C59	Male	82y	Malay	Not indicated	2018-11-09
				Total	59 samples
